# Supplementary material for: Comparative Fitting of Mathematical Models to Carvedilol Release Profiles Obtained from Hypromellose Matrix Tablets
Source: Pharmaceutics. 2024 Apr 4;16(4):498. doi: 10.3390/pharmaceutics16040498 (PMC11053526; doi:10.3390/pharmaceutics16040498)
Supplement: Supplementary file 1 [file pharmaceutics-16-00498-s001.zip]

Archive with 26 entries (26 files):
- Supplementary materials_Criteria for visual assessment of model fit.pdf
- Supplementary materials_Introduction to model fitting summaries.pdf
- Supplementary materials_Model fitting summary_Avicel® PH-102.pdf
- Supplementary materials_Model fitting summary_Avicel® PH-200.pdf
- Supplementary materials_Model fitting summary_CPharmMannidex 16700.pdf
- Supplementary materials_Model fitting summary_Di-Cafos® A12.pdf
- Supplementary materials_Model fitting summary_Emcompress® Anhydrous.pdf
- Supplementary materials_Model fitting summary_EthocelTM Standard 20 Premium.pdf
- Supplementary materials_Model fitting summary_FlowLac® 100.pdf
- Supplementary materials_Model fitting summary_Glucidex® 19D.pdf
- Supplementary materials_Model fitting summary_Granulated sugar N°1 600.pdf
- Supplementary materials_Model fitting summary_Kollidon® 25.pdf
- Supplementary materials_Model fitting summary_Kollidon® 90 F.pdf
- Supplementary materials_Model fitting summary_Lactochem® Crystals.pdf
- Supplementary materials_Model fitting summary_Lactochem® Fine Powder.pdf
- Supplementary materials_Model fitting summary_Parteck® M 100.pdf
- Supplementary materials_Model fitting summary_Parteck® M 200.pdf
- Supplementary materials_Model fitting summary_Pearlitol® 160 C.pdf
- Supplementary materials_Model fitting summary_Polyglykol® 4000 P.pdf
- Supplementary materials_Model fitting summary_Polyglykol® 8000 P.pdf
- Supplementary materials_Model fitting summary_PolyoxTM WSR N-80.pdf
- Supplementary materials_Model fitting summary_Starch 1500® sample with larger particle size.pdf
- Supplementary materials_Model fitting summary_Starch 1500® sample with smaller particle size.pdf
- Supplementary materials_Model fitting summary_SuperTab® 11SD.pdf
- Supplementary materials_Model fitting summary_Tablettose® 70.pdf
- Supplementary materials_Tables.pdf
